# Supplementary material for: BnaA03.MKK5-BnaA06.MPK3/BnaC03.MPK3 Module Positively Contributes to Sclerotinia sclerotiorum Resistance in Brassica napus
Source: Plants (Basel). 2022 Feb 24;11(5):609. doi: 10.3390/plants11050609 (PMC8912397; doi:10.3390/plants11050609)
Supplement: Supplementary file 1 [file plants-11-00609-s001.zip]

Archive with 3 entries (3 files):
- Supplementary Figures.pdf
- Table S1.pdf
- Table S2.xlsx
